# Supplementary material for: Beaked whales demonstrate a marked acoustic response to the use of shipboard echosounders
Source: R Soc Open Sci. 2017 Dec 13;4(12):170940. doi: 10.1098/rsos.170940 (PMC5750003; doi:10.1098/rsos.170940)
Supplement: visual_groups_w_region [file rsos170940supp2.txt]

Day	Date	nTotal	Echosounder	SeaStateMed	SeaState	HabitatType	Region	TracklineDist.nmi
1	6/4/2011	1	1	4	high	Slope	SNE	83.8367162
2	6/5/2011	0	0	3	high	Slope	SNE	98.3948205
3	6/6/2011	7	1	2.8	low	Slope	SNE	90.5423047
4	6/7/2011	1	0	4.7	high	Slope	SNE	50.1410145
5	6/8/2011	0	1	4.4	high	Abyssal	SNE	28.4467787
6	6/9/2011	6	0	3	high	Slope	Georges	99.1893563
7	6/10/2011	0	1	3.95	high	Abyssal	Georges	61.6501289
8	6/11/2011	0	0	4.4	high	Slope	Georges	16.0955195
9	6/12/2011	0	1	4.8	high	Slope	Georges	33.4286361
10	6/13/2011	3	0	3.4	high	Slope	Georges	62.2825441
11	6/14/2011	1	1	4.5	high	Slope	SNE	45.2851883
12	6/15/2011	0	0	4	high	Slope	SNE	43.4189103
13	6/16/2011	5	1	3.6	high	Slope	SNE	82.5801162
14	6/18/2011	0	1	3	high	Abyssal	SNE	37.3002364
15	6/19/2011	1	0	4.4	high	Abyssal	SNE	35.2948918
16	6/20/2011	1	1	3.4	high	Abyssal	SNE	60.3276636
17	6/21/2011	4	0	2.8	low	Slope	SNE	88.5194427
18	6/29/2011	0	1	3	high	Slope	SNE	77.85096384
19	6/30/2011	3	0	2.8	low	Abyssal	SNE	90.5177131
20	7/1/2011	3	1	2	low	Abyssal	SNE	75.029943
21	7/2/2011	7	0	2.5	low	Abyssal	Georges	98.0201219
22	7/3/2011	10	1	4	high	Abyssal	Georges	95.7280973
23	7/4/2011	5	0	3	high	Slope	Georges	49.4374069
24	7/6/2011	0	0	4.3	high	Slope	SNE	41.0011787
25	7/10/2011	2	0	3.35	high	Abyssal	SNE	65.88139109
26	7/11/2011	7	1	1.8	low	Abyssal	SNE	91.8178293
27	7/13/2011	2	0	3.7	high	Abyssal	SNE	74.7464143
28	7/25/2011	1	0	3.7	high	Abyssal	Georges	84.8254611
29	7/26/2011	3	1	2.1	low	Abyssal	Georges	102.1118287
30	7/27/2011	3	0	3.8	high	Abyssal	Georges	71.37488039
31	7/28/2011	1	1	3.9	high	Slope	Georges	90.74003239
32	7/29/2011	4	0	2.9	low	Slope	Georges	88.8937938
33	7/30/2011	0	1	4.2	high	Slope	Georges	9.4081736
34	7/4/2013	0	1	3	high	Slope	SNE	53.6263463
35	7/5/2013	2	0	4	high	Slope	SNE	75.29505181
36	7/6/2013	3	1	4.8	high	Abyssal	SNE	73.05486433
37	7/7/2013	0	0	5	high	Abyssal	SNE	86.73028978
38	7/8/2013	4	1	4	high	Slope	SNE	77.17813283
39	7/9/2013	2	0	4	high	Slope	SNE	97.3471149
40	7/10/2013	0	1	3	high	Slope	SNE	55.8446369
41	7/12/2013	0	1	2	low	Slope	SNE	84.55964417
42	7/13/2013	0	0	3	high	Abyssal	SNE	61.39951492
43	7/14/2013	14	1	1	low	Abyssal	SNE	95.85713966
44	7/15/2013	2	0	4	high	Abyssal	Georges	39.39415647
45	7/16/2013	1	1	3.7	high	Abyssal	Georges	87.57544847
46	7/17/2013	47	0	1	low	Abyssal	Georges	89.13640361
47	7/18/2013	0	1	4.8	high	Slope	Georges	28.9361041
48	7/21/2013	1	0	3	high	Slope	SNE	72.90641415
49	7/22/2013	0	1	2	low	Slope	Georges	12.2680576
50	8/2/2013	0	1	4.1	high	Slope	Georges	89.44531907
51	8/3/2013	2	0	5.2	high	Slope	Georges	65.87596493
52	8/4/2013	5	1	2.3	low	Slope	Georges	79.30113376
53	8/5/2013	1	0	4.8	high	Abyssal	Georges	104.9683048
54	8/6/2013	6	1	2	low	Abyssal	Georges	79.06292799
55	8/7/2013	42	0	2.7	low	Abyssal	Georges	96.92955204
56	8/8/2013	17	1	2.8	low	Slope	Georges	96.67851996
57	8/9/2013	1	0	4.5	high	Abyssal	Georges	13.72896095
58	8/12/2013	4	1	3.1	high	Slope	SNE	90.25840009
59	8/13/2013	2	0	3.85	high	Abyssal	SNE	44.7853374
60	8/14/2013	1	1	5.2	high	Abyssal	SNE	9.1371682
61	8/15/2013	6	0	3.1	high	Slope	SNE	91.3223592
62	8/16/2013	6	1	2.2	low	Abyssal	SNE	77.56112358
63	8/17/2013	6	0	4.5	high	Slope	Georges	94.54739368
