# Supplementary material for: Beaked whales demonstrate a marked acoustic response to the use of shipboard echosounders
Source: R Soc Open Sci. 2017 Dec 13;4(12):170940. doi: 10.1098/rsos.170940 (PMC5750003; doi:10.1098/rsos.170940)
Supplement: acoustic_BEAK_w_region [file rsos170940supp4.txt]

Day	Date	nTotal	Region	Echosounder	SeaStateMed	SeaState	HabitatType	TracklineDist.nmi
1	7/4/2013	1	SNE	1	3	high	Slope	49.57
2	7/5/2013	9	SNE	0	4	high	Slope	89.47
3	7/6/2013	0	SNE	1	4.8	high	Abyssal	82.54
4	7/7/2013	0	SNE	0	5	high	Abyssal	91.67
5	7/8/2013	0	SNE	1	4	high	Slope	97.36
6	7/9/2013	0	SNE	0	4	high	Slope	108.03
7	7/10/2013	0	SNE	1	3	high	Slope	66.04
8	7/11/2013	0	SNE	0	NA	high	Slope	49.94
9	7/12/2013	0	SNE	1	2	low	Slope	91.92
10	7/13/2013	1	SNE	0	3	high	Abyssal	75.02
11	7/14/2013	0	SNE	1	1	low	Abyssal	110.01
12	7/15/2013	2	Georges	0	4	high	Abyssal	33.92
13	7/16/2013	0	Georges	1	3.7	high	Abyssal	110.63
14	7/17/2013	6	Georges	0	1	low	Abyssal	91.63
15	7/18/2013	0	Georges	1	4.8	high	Slope	62.51
16	7/19/2013	2	Georges	0	NA	high	Slope	60.87
17	7/20/2013	0	SNE	1	NA	high	Slope	61.52
18	7/21/2013	1	SNE	0	3	high	Slope	69.58
19	7/22/2013	1	Georges	1	2	low	Slope	12.73
20	8/2/2013	1	Georges	1	4.1	high	Slope	97.67
21	8/3/2013	16	Georges	0	5.2	high	Slope	85.5
22	8/4/2013	0	Georges	1	2.3	low	Slope	111.79
23	8/5/2013	21	Georges	0	4.8	high	Abyssal	109.95
24	8/6/2013	0	Georges	1	2	low	Abyssal	109.91
25	8/7/2013	15	Georges	0	2.7	low	Abyssal	108.78
26	8/8/2013	0	Georges	1	2.8	low	Slope	119.61
27	8/9/2013	18	Georges	0	4.5	high	Abyssal	91.49
28	8/12/2013	0	SNE	1	3.1	high	Slope	25.93
29	8/13/2013	7	SNE	0	3.85	high	Abyssal	53.66
30	8/14/2013	0	SNE	1	5.2	high	Abyssal	46.65
31	8/15/2013	0	SNE	0	3.1	high	Slope	103.49
32	8/16/2013	1	SNE	1	2.2	low	Abyssal	106.67
33	8/17/2013	16	Georges	0	4.5	high	Slope	96.27
